# Supplementary material for: Myeloid cell-derived interleukin-6 induces vascular dysfunction and vascular and systemic inflammation
Source: Eur Heart J Open. 2024 Jun 12;4(4):oeae046. doi: 10.1093/ehjopen/oeae046 (PMC11250217; doi:10.1093/ehjopen/oeae046)
Supplement: oeae046_Supplementary_Data [file oeae046_supplementary_data.zip]

Archive with 9 entries (9 files):
- 2024-04-28 Suppl. Material Karbach.docx
- 2024-04-28 Suppl.Fig.1 kombiniert.pdf
- 2024-04-28 Suppl.Fig.2.pdf
- 2024-04-28 Suppl.Fig.3.pdf
- 2024-04-28 Suppl.Fig.4.pdf
- 2024-04-28 Suppl.Fig.5.pdf
- 2024-04-28 Suppl.Fig.6.pdf
- 2024-04-28 Suppl.Fig.7.pdf
- 2024-04-28 Suppl.Fig.8.pdf
